# Supplementary material for: Z-Scheme ZIF-8/Ag3PO4 Heterojunction Photocatalyst for High-Performance Antibacterial Food Packaging Films
Source: Materials (Basel). 2025 May 28;18(11):2544. doi: 10.3390/ma18112544 (PMC12155932; doi:10.3390/ma18112544)
Supplement: Supplementary file 1 [file materials-18-02544-s001.zip]

Archive with 1 entries (1 files):
- materials-3648740-supplementary.pdf
